# Supplementary material for: Managing Secondary Findings from Germline Pharmacogenomic Testing
Source: J Pers Med. 2026 Jul 21;16(7):390. doi: 10.3390/jpm16070390 (PMC13412467; doi:10.3390/jpm16070390)
Supplement: Supplementary file 1 [file jpm-16-00390-s001.zip]

Archive with 1 entries (1 files):
- jpm-4329999-supplementary.pdf
